# Supplementary material for: Perceived Food Insecurity, Dietary Quality, and Unfavorable Food Intake among Children and Adolescents from Economically Disadvantaged Households
Source: Nutrients. 2021 Sep 27;13(10):3411. doi: 10.3390/nu13103411 (PMC8540399; doi:10.3390/nu13103411)
Supplement: Supplementary file 1 [file nutrients-13-03411-s001.zip]

Archive with 1 entries (1 files):
- nutrients-1362704-supplementary.pdf
